# Supplementary material for: Heat-Killed Lactococcus lactis subsp. cremoris H61 Altered the Iron Status of Young Women: A Randomized, Double-Blinded, Placebo-Controlled, Parallel-Group Comparative Study
Source: Nutrients. 2022 Jul 30;14(15):3144. doi: 10.3390/nu14153144 (PMC9370818; doi:10.3390/nu14153144)
Supplement: Supplementary file 1 [file nutrients-14-03144-s001.zip]

Archive with 1 entries (1 files):
- nutrients-1823053-supplementary.pdf
